# Supplementary material for: A Genomic Evaluation of Six Selected Inbred Lines of the Naturalized Plants of Milk Thistle (Silybum marianum L. Gaertn.) in Korea
Source: Plants (Basel). 2023 Jul 20;12(14):2702. doi: 10.3390/plants12142702 (PMC10384142; doi:10.3390/plants12142702)
Supplement: Supplementary file 1 [file plants-12-02702-s001.zip]

Archive with 3 entries (3 files):
- Supplementary_20230720.pdf
- Table S4_20230718.xlsx
- Table S5_20230720.xlsx
